# Supplementary material for: Long-Term Effects of Childhood Cancer Treatment on Dentition and Oral Health: A Dentist Survey Study from the DCCSS LATER 2 Study
Source: Cancers (Basel). 2021 Oct 20;13(21):5264. doi: 10.3390/cancers13215264 (PMC8582458; doi:10.3390/cancers13215264)
Supplement: Supplementary file 1 [file cancers-13-05264-s001.zip]

Archive with 1 entries (1 files):
- cancers-1383026-supplementary.pdf
